# Supplementary material for: The Neutrophil-to-Lymphocyte Ratio as a Prognostic Biomarker of Fournier’s Gangrene Severity: A Meta-Analysis
Source: Infect Dis Rep. 2025 May 15;17(3):55. doi: 10.3390/idr17030055 (PMC12101185; doi:10.3390/idr17030055)
Supplement: Supplementary file 1 [file idr-17-00055-s001.zip]

Archive with 1 entries (1 files):
- idr-3494525-supplementary.pdf
